# Supplementary material for: Assessing compliance with smoke-free laws in Purbakhola Rural Municipality, Nepal: A cross-sectional observational study
Source: PLOS Glob Public Health. 2026 May 11;6(5):e0005499. doi: 10.1371/journal.pgph.0005499 (PMC13160295; doi:10.1371/journal.pgph.0005499)
Supplement: S1 Dataset — https://zenodo.org/records/19567952. (CSV) [file pgph.0005499.s003.csv]

Address	Building_number	Location_Type	Entry_time	Departure_time	Photo_taken	Observation_result	Reason_notfinished	Name_Number_building	Smoking_indoor	Seen_DSA	Visible_astrays	Signage_indoor	Cigratte_butts	Chewing_Gutkha_Khaini	Packets_Gutkha_khaini	POS_advertisement	Smoking_Premises/100meter	Location_required_smokefree	Smoking_anywhere_outdoor	Signage_outdoors	Visible_asthrays	Cigarette_butts_outdoor	Chewing_gutkha_Khainioutdoor	Packets_Gutkha_Khainoutdoor	POS_advertisement_outdoors	Respondent_title	Permitted_smoking_indoors	Action_seen_smoking
Purbakhola 2 Jalpa Khaireni	5	Educational Institutes	34620	35220	Yes	1		5	2	2	2	2	2	2	2	2	2	1	2	2	2	2	2	2	2	5	1	1
Purbakhola 2 Jalpa Khaireni	1	Retail Goods Outlets(Groceries/Shops)	35340	36000	Yes	1		1	2	2	2	2	2	2	2	2	2	2	2	2	2	2	2	2	2	1	2	1
Purbakhola 2 Jalpa Khaireni	1	Retail Goods Outlets(Groceries/Shops)	36240	36900	Yes	1		1	2	2	2	2	2	2	2	2	2	1	1	2	2	1	2	1	2	1	2	1
Purbakhola 2	1	Retail Goods Outlets(Groceries/Shops)	36900	37200	Yes	1		1	2	2	2	2	2	2	2	2	2	1	2	2	2	2	2	1	2	1	2	1
Purbakhola 2 Laba	1	Retail Goods Outlets(Groceries/Shops)	37500	38100	Yes	1		1	2	2	2	2	2	2	2	2	2	1	2	2	2	2	2	2	2	1	1	1
Purbakhola 2 Laba bazar	1	Restaurant/Chamena girha/Khaja ghar	38100	39000	Yes	1		1	1	2	1	2	1	2	2	2	1	1	1	2	1	1	1	1	2	1	1	1
Purbakhola 2	1	Health Facilities	39300	40200	Yes	1		1	2	2	2	2	2	2	2	2	2	1	2	2	2	2	2	2	2	4	2	1
Purbakola 1 Siluwa	1	Retail Goods Outlets(Groceries/Shops)	29400	30000	Yes	1		1	2	2	2	2	2	2	1	1	2	1	2	2	2	2	2	2	1	1	2	1
Purbakola 1 Siluwa	1	Retail Goods Outlets(Groceries/Shops)	30180	31020	Yes	1		1	2	2	2	2	2	2	1	1	2	1	2	2	2	2	2	2	1	1	2	1
Purbakola 1 Siluwa	2	Health Facilities	37800	39600	Yes	1		2	2	2	2	1	2	2	2	2	2	1	2	2	2	2	2	2	2	4	2	1
Purbakola 1 Siluwa	1	Retail Goods Outlets(Groceries/Shops)	40980	42000	Yes	1		1	1	2	2	2	1	2	1	2	1	1	2	2	2	1	2	1	2	1	2	3
Purbakola 1 Siluwa	1	Government office building	8400	9600	Yes	1		1	2	2	2	2	2	2	2	2	2	1	2	2	2	1	2	1	2	2	1	1
Purbakola 1 Siluwa	1	Restaurant/Chamena girha/Khaja ghar	31200	32100	Yes	1		1	2	2	2	2	2	2	2	2	2	2	2	2	2	1	2	2	2	1	2	3
Purbakola 1 Siluwa	5	Educational Institutes	3660	5520	Yes	1		5	2	2	2	2	2	2	2	2	2	1	2	2	2	2	2	2	2	2	2	1
Purbakola 1 Siluwa	2	Educational Institutes	10800	12000	Yes	1		2	2	2	2	2	2	2	2	2	1	1	2	2	2	2	2	2	2	2	2	1
Purbakhola 1 padkebhanjyang	1	Retail Goods Outlets(Groceries/Shops)	15300	16200	Yes	1		1	1	2	1	2	1	1	1	2	1	2	2	2	1	1	1	1	2	1	1	3
Purbakola 1 Siluwa	1	Retail Goods Outlets(Groceries/Shops)	19080	20400	Yes	1		1	2	2	2	2	2	2	2	2	1	2	1	2	2	1	2	1	2	1	1	1
Purbakola 1 Siluwa	1	Retail Goods Outlets(Groceries/Shops)	35400	37200	Yes	1		1	2	2	2	2	2	2	2	2	2	2	2	2	2	2	2	2	2	1	2	1
Purbakola 1 Siluwa	1	Private office building (Bank etc)	37800	38580	Yes	1		1	2	2	2	2	2	2	2	2	2	2	2	2	2	2	2	2	2	1	2	1
Purbakola 1 Siluwa	11	Educational Institutes	11700	14220	Yes	1		11	2	2	2	2	2	2	2	2	2	1	2	2	2	2	2	2	2	2	2	1
Purbakola 1 Siluwa	1	Place of Worship	15120	15780	Yes	1		1	2	2	2	2	2	2	2	2	2	1	2	2	2	2	2	1	2	5	1	1
Purbakola 1 Siluwa	1	Restaurant/Chamena girha/Khaja ghar	22800	24120	Yes	1		1	1	2	1	2	1	1	1	2	1	2	2	2	2	1	1	1	2	1	2	3
Purbakola 1 Siluwa	1	Restaurant/Chamena girha/Khaja ghar	25200	26700	Yes	1		1	1	2	1	2	1	1	1	2	1	2	1	2	2	1	1	1	2	1	1	3
Purbakola 1 Siluwa	1	Restaurant/Chamena girha/Khaja ghar	33000	34320	Yes	1		1	2	2	2	2	2	2	2	2	2	1	2	2	2	1	2	2	2	1	2	3
Purbakola 1 Siluwa	1	Retail Goods Outlets(Groceries/Shops)	39600	40680	Yes	1		1	2	2	2	2	2	2	2	2	1	1	2	2	2	1	2	2	2	1	2	1
Purbakola 1 Siluwa	1	Restaurant/Chamena girha/Khaja ghar	42600	43500	Yes	1		1	1	2	1	2	1	1	1	2	1	2	2	2	1	1	2	1	2	1	2	3
Purbakola 1 Siluwa	4	Educational Institutes	44040	45300	Yes	1		4	2	2	2	2	2	2	2	2	2	1	2	2	2	2	2	2	2	2	2	1
Purbakola 1 Siluwa	1	Restaurant/Chamena girha/Khaja ghar	15300	16320	Yes	1		1	1	2	1	2	1	2	2	2	1	2	1	2	1	1	2	1	2	1	1	3
Purbakhola 1 majhapur	1	Retail Goods Outlets(Groceries/Shops)	18000	18840	Yes	1		1	2	2	1	2	2	2	2	1	2	2	2	2	1	2	2	1	1	1	2	3
Purbakhola 1 habya bazar	1	Restaurant/Chamena girha/Khaja ghar	21600	22500	Yes	1		1	2	2	2	2	2	2	2	2	2	2	2	2	2	2	2	2	2	1	2	1
Purbakhola 1 majhapur	1	Restaurant/Chamena girha/Khaja ghar	19200	19800	Yes	1		1	1	2	1	2	1	2	2	2	1	2	1	2	1	1	2	1	2	1	1	3
Purbakhola 1 siluwa	1	Hotel/Lodge	36000	36900	Yes	1		3	2	2	2	2	2	2	2	2	2	2	2	2	2	2	2	2	2	5	2	1
Purbakhola 1 siluwa	3	Educational Institutes	34800	35700	Yes	1		3	2	2	2	2	2	2	2	2	2	1	2	2	2	2	2	2	2	4	1	1
Purbakhola 1 siluwa	1	Restaurant/Chamena girha/Khaja ghar	32400	33000	Yes	1		1	2	2	2	2	2	2	2	2	1	2	1	2	1	1	2	1	2	1	1	3
Purbakhola 1 siluwa	1	Place of Worship	32400	33300	Yes	1		1	2	2	2	2	2	2	2	2	2	1	2	2	2	2	2	2	2	5	2	4
Purbakhola 1 badarthok	1	Place of Worship	25200	26100	Yes	1		1	2	2	2	2	2	2	2	2	2	2	2	2	2	2	2	2	2	5	2	3
Purbakhola 1 badarthok	2	Restaurant/Chamena girha/Khaja ghar	24600	24900	Yes	1		2	2	2	1	2	2	2	2	2	2	2	2	2	2	2	2	2	2	1	1	4
Purbakhola 1 Baichhap	1	Fitness Centers/Sports Facilities/Recreation Parks	22320	22800	Yes	1			2	2	2	2	1	2	2	2	2	2	2	2	2	1	2	1	2	5	2	3
Purbakhila 1 Reche	1	Others	43200	43800	Yes	1		1	2	2	2	2	2	2	2	2	2	2	2	2	2	2	2	2	2	5	2	1
Purbakhila 1 Reche	2	Place of Worship	44400	45120	Yes	1		1	2	2	2	2	2	2	2	2	2	1	2	2	2	2	2	2	2	5	2	1
Purbakhola 1 Hatiya		Fitness Centers/Sports Facilities/Recreation Parks	24600	25200	Yes	1			2	2	2	2	1	2	1	2	2	1	2	2	2	1	2	1	2	5	2	4
Purbakhola 1 Simal bhanjyang	2	Restaurant/Chamena girha/Khaja ghar	37800	38400	Yes	1		2	2	2	2	2	2	2	2	2	2	2	2	2	2	1	2	2	2	1	1	3
Purbakhola 1 majhkot, siluwa	3	Educational Institutes	43200	44100	Yes	1		3	2	2	2	2	2	2	2	2	2	1	2	2	2	1	2	2	2	2	2	1
Purbakhola 1 siluwa	2	Government office building	39300	40200	Yes	1		2	2	2	2	2	2	2	2	2	2	2	2	2	2	2	2	2	2	4	2	1
Purbakhola 3	1	Restaurant/Chamena girha/Khaja ghar	4560	5340	Yes	1		1	2	2	2	2	2	2	2	2	2	2	2	2	2	2	2	2	2	1	2	1
Purbakhola 3 birta	1	Private office building (Bank etc)	44400	44940	Yes	1		1	2	2	2	2	2	2	2	2	2	1	2	2	2	2	2	2	2	4	2	1
Purbakhola 3 birta	1	Hotel/Lodge	42960	44100	Yes	1		1	1	1	1	2	1	2	2	2	2	1	2	2	2	1	2	1	2	3	2	1
Purbakhola 3 birta	1	Retail Goods Outlets(Groceries/Shops)	41700	42900	Yes	1		1	2	2	2	2	2	2	2	2	2	2	2	2	2	2	2	2	2	1	2	1
Archaldada	3	Educational Institutes	3600	4200	Yes	1		1	2	2	2	2	2	2	2	2	2	2	2	2	2	1	2	2	2	3	2	1
Purbakola 3 Pachase	2	Educational Institutes	46020	46380	Yes	1		2	2	2	2	2	2	2	2	2	2	2	2	2	2	2	2	2	2	3	2	1
Purbakhola 3	1	Hotel/Lodge	12000	13200	Yes	1		1	2	2	1	2	1	2	1	2	2	2	2	2	2	2	2	1	2	1	1	3
Purbakola 3 Pachase	1	Retail Goods Outlets(Groceries/Shops)	10800	11820	Yes	1		1	1	2	2	2	2	2	2	2	1	1	2	2	1	1	2	2	2	1	1	3
Purbakhola 3	1	Public Transport Vehicles and terminals	27000	28020	Yes	1			2	2	2	2	2	2	2	2	2	2	2	2	2	2	2	2	2	3	1	1
Siare purbakhola 3	1	Retail Goods Outlets(Groceries/Shops)	7200	8100	Yes	1		1	1	2	2	2	1	2	2	1	2	2	2	2	2	1	2	1	2	1	1	3
Archaldada	1	Retail Goods Outlets(Groceries/Shops)	5220	6000	Yes	1		1	2	2	2	2	2	1	1	2	2	2	2	2	2	2	2	1	2	1	2	1
Archaldada	1	Health Facilities	45000	45300	Yes	1		1	2	2	2	2	2	2	2	2	2	2	2	2	2	2	2	2	2	2	2	1
Purbakhola 3	1	Retail Goods Outlets(Groceries/Shops)	36000	36900	Yes	1		1	2	2	2	2	2	2	2	2	2	2	2	2	2	2	2	2	2	1	2	1
Purbakhola 3	1	Retail Goods Outlets(Groceries/Shops)	37080	37680	Yes	1		1	2	2	2	2	2	2	2	2	2	2	2	2	2	2	2	1	2	1	2	1
Purbakhola 3	2	Health Facilities	38580	39000	Yes	1		2	2	2	2	2	2	2	2	2	2	2	1	1	2	2	2	2	2	4	2	1
Purbakhola 3 Madanpur	1	Hotel/Lodge	39180	39600	Yes	1		1	2	2	2	2	2	2	2	2	2	2	2	2	2	2	2	2	2	1	2	1
Purbakhola 3 birta Bazzar	2	Restaurant/Chamena girha/Khaja ghar	39600	40800	Yes	1		2	2	2	2	2	1	2	2	2	2	2	2	2	2	1	2	1	2	1	1	3
Purbakhola 3	1	Restaurant/Chamena girha/Khaja ghar	4500	5100	Yes	1		1	2	2	2	2	1	1	1	2	2	2	2	2	2	1	2	1	2	1	2	1
Purbakhola 3	1	Retail Goods Outlets(Groceries/Shops)	40860	41400	Yes	1		1	2	2	2	2	2	2	2	2	2	1	2	2	2	2	2	2	2	1	2	1
Purbakhola 3	1	Restaurant/Chamena girha/Khaja ghar	37980	38700	Yes	1		1	2	2	2	2	2	2	2	2	2	2	2	2	2	2	2	2	2	1	1	3
Purbakhola 3	1	Retail Goods Outlets(Groceries/Shops)	38760	39600	Yes	1		1	2	2	2	2	2	2	2	2	2	2	2	2	2	1	2	2	2	1	2	1
Purbakhola 3 kalauli	1	Retail Goods Outlets(Groceries/Shops)	40080	41100	Yes	1		1	2	2	2	2	2	2	2	2	2	2	2	2	2	2	2	2	2	1	2	2
Purbakhola 3 Dohoregauda	1	Retail Goods Outlets(Groceries/Shops)	41400	42600	Yes	1		1	2	2	2	2	2	2	2	2	2	2	2	2	2	2	2	2	2	1	2	1
Purbakhola 3 Dohoregauda	1	Restaurant/Chamena girha/Khaja ghar	42660	43320	Yes	1		1	2	2	2	2	2	2	2	2	2	2	2	2	2	2	2	2	2	1	2	1
Purbakhola 3 pipalbari	1	Retail Goods Outlets(Groceries/Shops)	45000	43800	Yes	1		1	2	2	2	2	2	2	2	2	2	2	2	2	2	2	2	2	2	1	2	1
Purbakhola 3	1	Hotel/Lodge	43920	44400	Yes	1		1	2	2	1	2	1	2	2	2	2	1	2	2	2	2	2	2	2	1	1	1
Purbakhola 3 pachase	1	Private office building (Bank etc)	45120	45900	Yes	1		1	2	2	2	2	2	2	2	2	2	1	2	2	2	2	2	2	2	2	1	1
Purbakhola 3	1	Government office building	8400	9300	Yes	1		3	2	2	2	1	2	2	2	2	2	1	2	2	2	2	1	1	2	3	1	1
Purbakhola 3	1	Retail Goods Outlets(Groceries/Shops)	44520	45060	Yes	1		1	2	2	2	2	2	2	2	2	2	2	2	2	2	2	2	2	2	1	2	1
Purbakhola 3	1	Health Facilities	10080	10800	Yes	1		1	2	2	2	1	2	2	2	2	2	1	2	1	2	2	2	2	2	2	1	1
Purbakhola 3	1	Private office building (Bank etc)	6720	7200	Yes	1		1	2	2	2	2	2	2	2	2	2	1	2	2	2	2	2	1	2	1	2	1
Purbakhola 3	2	Place of Worship	14400	15600	Yes	1		2	2	2	2	2	2	2	2	2	2	1	2	2	2	2	2	2	2	5	2	4
Purbakhola 3	1	Government office building	7200	7860	Yes	1		1	2	2	2	2	2	2	2	2	2	1	2	2	2	2	2	1	2	4	2	1
Purbakhola 3 pachase	1	Others	5700	6300	Yes	1		1	2	2	2	2	2	2	2	2	2	2	2	2	2	2	2	2	2	1	2	1
Purbakhola 3	2	Place of Worship	19800	21600	Yes	1		2	2	2	2	2	2	2	2	2	2	1	2	2	2	2	2	2	2	3	2	1
Purbakhola 3	1	Fitness Centers/Sports Facilities/Recreation Parks	18600	19500	Yes	1		1	2	2	2	2	2	2	2	2	2	1	2	2	2	2	2	2	2	5	2	3
Purbakhola 3	6	Educational Institutes	3600	4500	Yes	1		6	2	2	2	2	2	2	2	2	2	1	2	2	2	2	2	2	2	2	2	1
Purbakhola 3		Public Transport Vehicles and terminals	22500	23700	Yes	1			2	2	2	2	2	2	2	2	2	2	2	2	2	2	2	2	2	3	1	1
Purbakhola 5 bhorse	1	Health Facilities	10800	12000	Yes	1		1	2	2	2	1	2	2	2	2	2	2	1	2	2	2	2	2	2	3	2	2
Purbakhola 5 ,machabari	1	Retail Goods Outlets(Groceries/Shops)	7200	8100	Yes	1		1	1	2	1	2	2	2	2	2	2	1	2	2	2	2	2	2	2	3	2	1
Purbakhola 5 Khalubhanjayang	1	Retail Goods Outlets(Groceries/Shops)	40800	41400	Yes	1		1	2	2	2	2	2	2	2	2	2	2	2	2	1	1	2	1	2	5	2	1
Purbakhola 5 Khalubhanjayang	1	Retail Goods Outlets(Groceries/Shops)	10200	10800	Yes	1		1	2	2	2	2	2	2	2	2	2	1	1	2	2	1	2	2	2	1	2	1
Purbakhola 5 hatiya	1	Health Facilities	36000	37200	Yes	1		1	2	2	2	1	2	2	2	2	2	1	2	1	2	2	2	2	2	4	2	2
Purbakhola 5 sirandanda	1	Health Facilities	39600	40800	Yes	1		1	2	2	2	2	2	2	2	2	2	1	2	2	2	2	2	2	2	4	2	2
Purbakhola 5 mochabari	1	Educational Institutes	40500	41700	Yes	1		1	2	2	2	2	2	2	2	2	2	1	2	2	2	2	2	2	2	4	2	1
Purbakhola 5 shikardandol	1	Educational Institutes	5700	6600	Yes	1		1	2	2	2	2	2	2	2	2	2	1	2	2	2	2	2	2	2	4	2	1
Purbakhola 5 karnedanda	1	Educational Institutes	45000	45900	Yes	1		1	2	2	2	2	2	2	2	2	2	1	2	2	2	2	2	2	2	4	2	1
Purbakhola 5 syphat	1	Educational Institutes	7200	8400	Yes	1		1	2	2	2	2	2	2	2	2	2	1	2	2	2	2	2	2	2	4	2	2
Purbakhola 5	2	Educational Institutes	8100	9600	Yes	1		2	2	2	2	2	2	2	2	2	2	1	2	2	2	2	2	2	2	4	2	2
Purbakhola 5 pokharichap	1	Others	5100	5400	Yes	1		1	2	2	2	2	1	2	2	2	2	2	2	2	2	1	2	2	2	5	2	2
Purbakhola 5 afadanda	1	Health Facilities	19800	20700	Yes	1		1	2	2	2	2	2	2	2	2	2	2	2	2	1	1	2	2	2	1	2	1
Purbakhola 5 lamobhalti	1	Retail Goods Outlets(Groceries/Shops)	39600	40800	Yes	1		1	2	2	2	2	2	2	2	2	2	2	1	2	1	1	2	2	2	1	2	1
Purbakhola 5 pokharichhap	1	Retail Goods Outlets(Groceries/Shops)	41700	42900	Yes	1		1	1	2	1	2	1	2	2	2	2	1	1	2	1	1	2	1	2	1	2	1
Purbakhola 5 yogi pokhari	9	Educational Institutes	6000	6900	Yes	1		9	2	2	2	1	2	2	2	2	2	1	2	2	2	2	2	2	2	2	2	1
Pubakhola 5 maulathar	1	Place of Worship	32400	33300	Yes	1		1	2	2	2	2	2	2	2	2	2	2	2	2	2	2	2	2	2	5	2	1
Purbakhola 5 aafadanda	1	Place of Worship	37800	38700	Yes	1		1	2	2	2	2	2	2	2	2	2	2	1	2	2	1	2	2	2	5	2	2
Purbakhola 5 hatiya	1	Place of Worship	6000	6600	Yes	1		1	2	2	2	2	2	2	2	2	2	1	2	2	2	2	2	2	2	3	2	2
Purbakhola 5 sirandanda	1	Others	11700	12300	Yes	1		1	1	2	1	2	2	2	2	2	2	2	1	2	2	1	2	2	2	1	2	3
Purbakhola 5 sirandanda	1	Place of Worship	7500	8100	Yes	1		1	2	2	2	2	2	2	2	2	2	2	2	2	2	2	2	2	2	3	2	1
Purbakhola 5 wasa	1	Fitness Centers/Sports Facilities/Recreation Parks	18900	19500	Yes	1		1	2	2	2	2	1	2	1	2	2	2	1	1	2	1	2	1	2	3	2	1
Purbakhola 5 pokharichap	1	Fitness Centers/Sports Facilities/Recreation Parks	4200	4800	Yes	1		1	1	2	2	2	1	2	2	2	1	1	2	2	2	1	2	2	2	5	2	3
Purbakhola 5 halubhanzang	1	Retail Goods Outlets(Groceries/Shops)	42000	42600	Yes	1		1	2	2	2	2	2	2	2	2	2	2	2	2	2	1	2	1	2	1	2	2
Purbakhola 5	1	Others	34200	35100	Yes	1		1	1	2	1	2	1	2	2	2	2	2	2	2	1	1	2	2	2	1	2	1
Purbakhola 5	1	Private office building (Bank etc)	45600	45900	Yes	1		1	2	2	2	2	2	2	2	2	2	2	2	2	2	2	2	2	2	4	2	1
Purbakhola 5	1	Fitness Centers/Sports Facilities/Recreation Parks	39600	40500	Yes	1		1	2	2	2	2	1	2	1	2	2	1	2	2	2	1	2	2	2	2	2	1
Purbakhola 5 Lamobhatti	1	Restaurant/Chamena girha/Khaja ghar	38400	39300	Yes	1		1	1	2	1	2	1	2	2	2	1	1	2	2	1	1	2	2	2	1	2	1
Purbakhola 5	1	Private office building (Bank etc)	3600	4620	Yes	1		1	2	2	2	2	2	2	2	2	2	1	2	2	2	2	2	2	2	4	1	1
Purbakhola 5 hatiya	1	Hotel/Lodge	37800	38160	Yes	1		1	1	2	1	2	1	2	2	2	1	2	2	2	2	2	2	2	2	3	2	1
Purbakhola 5	1	Restaurant/Chamena girha/Khaja ghar	4800	5760	Yes	1		1	1	2	1	2	1	2	2	2	1	2	2	2	2	1	2	2	2	1	1	1
Purbakhola 5 pokharichap	1	Restaurant/Chamena girha/Khaja ghar	9000	9600	Yes	1		1	1	2	1	2	1	2	2	2	2	2	2	2	2	1	2	2	2	1	2	1
Purbakhola 5 hatiya	1	Restaurant/Chamena girha/Khaja ghar	5400	5700	Yes	1		1	1	1	1	2	1	2	2	2	2	2	2	2	2	1	2	2	2	1	2	1
Purbahola 5	1	Restaurant/Chamena girha/Khaja ghar	4800	5400	Yes	1		1	2	2	1	2	1	2	2	2	2	2	2	2	2	1	2	2	2	1	2	1
Purbahola 5	1	Others	14400	15300	Yes	1		1	2	2	2	2	2	2	2	2	2	2	2	2	2	2	2	2	2	5	2	1
Purbahola 5	1	Government office building	4200	4500	Yes	1		1	2	2	2	2	2	2	2	2	2	1	2	2	2	2	2	2	2	4	2	1
Purbahola 5	1	Restaurant/Chamena girha/Khaja ghar	3600	4500	Yes	1		1	1	2	1	2	1	2	2	2	1	2	1	2	2	1	2	2	2	1	2	1
Purbakhola 4 kafal danda	1	Restaurant/Chamena girha/Khaja ghar	36000	36900	Yes	1		1	1	2	1	2	1	2	2	2	1	1	2	2	2	2	2	2	2	1	2	3
Purbakhola 4	1	Place of Worship	13800	17400	Yes	1		1	1	2	2	2	2	2	2	2	1	1	2	2	2	1	2	2	2	5	2	1
Purbakhola 4	1	Restaurant/Chamena girha/Khaja ghar	12600	13200	Yes	1		1	1	2	1	2	1	2	2	2	1	2	1	2	2	1	2	2	2	1	2	3
Purbakhola 4	1	Restaurant/Chamena girha/Khaja ghar	12000	12600	Yes	1		1	1	2	1	2	2	2	2	2	1	2	2	2	2	1	2	2	2	1	2	3
Purbakhola 4	1	Place of Worship	11400	12000	Yes	1		1	2	2	2	2	2	2	2	2	2	2	2	2	2	2	2	2	2	5	2	3
Purbakhola 4	1	Place of Worship	10800	11400	Yes	1		1	2	2	2	2	2	2	2	2	1	2	2	2	2	1	2	2	2	5	1	3
Purbakhola 4	1	Restaurant/Chamena girha/Khaja ghar	29760	30600	Yes	1		1	1	2	1	2	2	2	2	2	2	2	2	2	2	2	2	2	2	1	2	3
Purbakhola 4	1	Health Facilities	28800	29700	Yes	1		1	2	2	2	1	2	2	2	2	1	1	1	2	1	1	2	1	2	5	2	1
Purbakhola 4	1	Place of Worship	42600	43800	Yes	1		1	2	2	2	2	2	2	2	2	1	2	2	2	2	2	2	2	2	3	2	3
Purbakhola 4	1	Restaurant/Chamena girha/Khaja ghar	41400	42000	Yes	1		1	1	2	1	2	1	1	2	2	1	1	2	2	2	1	2	2	2	1	2	3
Purbakhola 4	1	Place of Worship	37800	38700	Yes	1		1	2	2	2	2	2	2	2	2	2	1	2	2	2	2	2	2	2	5	2	1
Purbakhola 4	1	Restaurant/Chamena girha/Khaja ghar	32400	33000	Yes	1		1	1	2	1	2	1	2	2	2	2	2	2	2	2	2	2	2	2	1	2	3
Purbakhola 4	1	Private office building (Bank etc)	31680	32400	Yes	1		1	2	2	2	2	2	2	2	2	1	1	1	2	2	1	2	2	2	3	2	1
Purbakhola 4	1	Restaurant/Chamena girha/Khaja ghar	30780	31500	Yes	1		1	1	2	1	2	2	2	1	2	1	1	2	2	1	1	2	2	2	1	2	3
Purbakhola 4	1	Private office building (Bank etc)	40200	40800	Yes	1		1	2	2	2	2	2	2	2	2	1	1	1	2	2	1	1	1	2	4	2	1
Purbakhola 4	1	Educational Institutes	36300	39600	Yes	1		1	2	2	2	1	2	2	2	2	1	1	1	2	2	2	2	2	2	2	2	1
Purbakhola 4	1	Government office building	36900	37800	Yes	1		1	1	2	2	2	1	1	1	2	1	1	1	2	2	1	2	1	2	4	1	1
Purbakhola 4	1	Educational Institutes	34800	36000	Yes	1		1	2	2	2	2	2	2	2	2	2	1	1	2	2	2	2	2	2	4	2	1
Purbakhola 4	1	Restaurant/Chamena girha/Khaja ghar	33300	34200	Yes	1		1	1	2	1	2	1	1	1	2	2	2	2	2	2	1	2	1	2	1	2	3
Purbakhola 4	1	Place of Worship	33000	33600	Yes	1		1	1	2	2	2	1	2	2	2	1	1	1	2	2	1	2	1	2	3	2	1
Purbakhola 4	1	Place of Worship	32400	33000	Yes	1		1	1	2	2	2	1	2	1	2	1	1	2	2	2	1	2	1	2	3	2	1
Purbakhola 4	3	Educational Institutes	12600	12900	Yes	1		3	2	2	2	2	2	2	2	2	2	2	2	2	2	2	2	2	2	2	2	1
Purbakhola 4	1	Educational Institutes	7200	8100	Yes	1		1	2	2	2	2	2	2	2	2	2	1	2	2	2	2	2	2	2	2	2	1
Purbakhola 4	1	Place of Worship	7200	7800	Yes	1		1	2	2	2	2	2	2	2	2	1	1	2	2	2	2	2	2	2	3	2	1
Purbakhola 4	1	Place of Worship	3600	4200	Yes	1		1	1	2	2	2	1	2	2	2	1	1	2	2	2	1	2	1	2	5	2	1
Purbakhola 4	1	Place of Worship	45000	45600	Yes	1		1	1	2	2	2	1	2	2	2	1	2	2	2	2	2	2	2	2	3	2	1
Purbakhola 4	2	Educational Institutes	43200	43800	Yes	1		2	2	2	2	2	2	2	2	2	1	1	2	2	2	1	2	2	2	3	2	1
Purbakhola 4	2	Educational Institutes	36000	36600	Yes	1		2	2	2	2	2	2	2	2	2	1	1	1	2	2	2	2	2	2	2	2	1
Purbakhola 4	1	Place of Worship	34200	34800	Yes	1		1	1	2	2	2	1	2	2	2	1	1	1	2	2	1	2	1	2	3	2	1
Purbakhola 4	1	Public Transport Vehicles and terminals	15600	16200	Yes	1		1	2	2	2	2	2	2	2	2	1	2	2	2	2	2	2	2	2	1	2	1
Purbakhola 4	1	Public Transport Vehicles and terminals	15000	15600	Yes	1		1	1	2	2	2	1	2	1	2	1	1	2	2	2	1	1	1	2	5	2	3
Purbakhola 4	1	Private office building (Bank etc)	12600	13500	Yes	1		1	2	2	2	2	2	2	2	2	2	2	1	2	2	2	2	2	2	4	2	1
Purbakhola 4	1	Restaurant/Chamena girha/Khaja ghar	11400	12000	Yes	1		1	1	2	1	2	1	2	2	2	1	1	2	2	2	1	2	2	2	1	2	3
Purbakhola 1 siluwa	5	Educational Institutes	15300	16500	Yes	1		5	2	2	2	2	2	2	2	2	2	1	2	2	2	2	2	2	2	3	2	1
Purbakhola 1 siluwa	1	Restaurant/Chamena girha/Khaja ghar	12000	12600	Yes	1		1	2	2	1	2	1	2	2	2	2	2	2	2	2	2	2	2	2	1	2	3
Purbakhola 1 siluwa	1	Educational Institutes	8640	9060	Yes	1		2	2	2	2	2	2	2	2	2	2	1	2	2	2	2	2	2	2	4	2	1
Purbakhola 1 siluwa	1	Retail Goods Outlets(Groceries/Shops)	20400	20820	Yes	1		1	2	2	1	2	1	2	2	2	1	2	2	2	2	1	2	2	2	1	2	3
Purbakhola 1 sanogaldha	1	Restaurant/Chamena girha/Khaja ghar	18000	18600	Yes	1		1	2	2	1	2	2	2	2	1	2	1	2	2	2	1	2	1	1	1	1	3
Purbakhola 1 baichhap	1	Restaurant/Chamena girha/Khaja ghar	19140	19800	Yes	1		2	2	2	1	2	2	2	2	2	1	2	1	2	2	1	2	2	2	1	2	3
Purbahola 6	1	Educational Institutes	36000	37200	Yes	1		1	2	2	2	2	2	2	2	2	2	1	2	2	2	2	2	2	2	4	2	1
Purbakhola 6 tallo lakuri	1	Hotel/Lodge	3600	4800	Yes	1		1	1	2	2	2	1	2	1	2	2	2	2	2	2	2	2	2	2	4	2	3
Purbakhola 6 tallo lakuri	1	Retail Goods Outlets(Groceries/Shops)	39600	41400	Yes	1		1	2	2	2	2	2	2	2	2	2	2	2	2	2	2	2	2	2	4	2	3
Purbakhola 6 tallo lakuri		Fitness Centers/Sports Facilities/Recreation Parks	8100	9000	Yes	1			2	2	2	2	2	2	2	2	2	2	2	2	2	2	2	2	2	3	2	4
Purbakhola 6 mathi lakuri		Fitness Centers/Sports Facilities/Recreation Parks	37800	39000	Yes	1			2	2	2	2	2	2	2	2	2	2	2	2	2	2	2	2	2	4	2	4
Purbakhola 6 mathi lakuri	1	Place of Worship	36900	37800	Yes	1		1	2	2	2	2	2	2	2	2	2	1	2	2	2	2	2	2	2	5	2	3
Purbakhola 6 mathi lakuri	1	Retail Goods Outlets(Groceries/Shops)	39600	41400	Yes	1		1	1	2	2	2	2	2	2	2	2	2	2	2	2	1	2	2	2	4	2	3
Purbakhola 6	2	Educational Institutes	45000	46200	Yes	1		2	2	2	2	2	2	2	2	2	2	1	2	2	2	2	2	2	2	4	2	1
Purbakhola 6	1	Private office building (Bank etc)	4500	5400	Yes	1		1	2	2	2	2	2	2	2	2	2	2	2	2	2	2	2	2	2	4	2	1
Purbakhola 6	1	Retail Goods Outlets(Groceries/Shops)	6720	7800	Yes	1		1	1	2	2	2	2	2	2	2	2	2	2	2	2	1	2	2	2	4	2	3
Purbakhola 6	1	Retail Goods Outlets(Groceries/Shops)	6900	6600	Yes	1		1	1	2	2	2	2	2	2	2	2	2	2	2	2	2	2	2	2	3	2	4
Purbakhola 6	2	Restaurant/Chamena girha/Khaja ghar	46500	4200	Yes	1		2	1	2	2	2	2	2	2	2	2	2	2	2	2	2	2	2	2	4	2	3
Purbakhola 6	1	Retail Goods Outlets(Groceries/Shops)	4800	6000	Yes	1		1	1	2	2	2	1	2	2	2	2	2	2	2	2	2	2	2	2	4	1	3
Purbakhola 6	1	Retail Goods Outlets(Groceries/Shops)	9000	10200	Yes	1		1	2	2	2	2	2	2	2	2	2	2	2	2	2	2	2	2	2	4	2	3
Purbakhola 6	1	Educational Institutes	8400	9600	Yes	1		2	2	2	2	2	2	2	2	2	2	1	2	2	2	2	2	2	2	4	2	1
Purbakhola 6	1	Retail Goods Outlets(Groceries/Shops)	44520	45300	Yes	1		2	1	2	2	2	2	2	2	2	2	2	2	2	2	2	2	2	2	4	2	3
Purbakhola 6	1	Educational Institutes	35100	36000	Yes	1		2	2	2	2	2	2	2	2	2	2	1	2	2	2	2	2	2	2	4	2	1
Purbakhola 6	1	Retail Goods Outlets(Groceries/Shops)	44400	45000	Yes	1		2	2	2	2	2	2	2	2	2	2	2	2	2	2	2	2	2	2	4	2	1
Purbakhola 6	1	Government office building	38400	39600	Yes	1		1	2	2	2	2	2	2	2	2	2	1	2	2	2	2	2	2	2	4	2	1
Purbakhola 6	1	Retail Goods Outlets(Groceries/Shops)	36000	4800	Yes	1		1	2	2	2	2	2	2	2	2	2	2	2	2	2	2	2	2	2	1	1	2
Purbakhola 6	1	Restaurant/Chamena girha/Khaja ghar	43200	44400	Yes	1		1	1	2	2	2	2	2	1	2	2	2	1	2	2	1	2	2	2	4	1	3
Purbakhola 6	1	Retail Goods Outlets(Groceries/Shops)	39600	41400	Yes	1		1	2	2	2	1	2	2	2	2	1	1	2	1	2	2	2	2	2	4	2	1
Purbakhola 6	1	Hotel/Lodge	37200	38400	Yes	1		1	1	2	2	2	2	2	2	2	2	2	2	2	2	2	2	2	2	4	1	3
Purbakhola 6	1	Educational Institutes	36000	37200	Yes	1		5	2	2	2	2	2	2	2	2	2	1	2	2	2	2	2	2	2	4	2	1
Purbakhola 6	1	Retail Goods Outlets(Groceries/Shops)	37800	38100	Yes	1		1	2	2	2	2	2	2	2	2	2	1	2	2	2	2	2	2	2	4	2	3
Purbakhola 6	1	Retail Goods Outlets(Groceries/Shops)	38400	39300	Yes	1		1	2	2	2	2	2	2	2	2	2	1	2	2	2	2	2	2	2	4	2	3
Purbakhola 6	1	Fitness Centers/Sports Facilities/Recreation Parks	39600	40200	Yes	1		1	2	2	2	2	2	2	2	2	2	2	2	2	2	2	2	2	2	4	2	3
Purbakhola 6	1	Retail Goods Outlets(Groceries/Shops)	36000	37200	Yes	1		2	2	2	2	2	2	2	2	2	1	2	2	2	2	2	2	2	2	4	2	3
Purbakhola 6	1	Hotel/Lodge	37800	39000	Yes	1		1	2	2	2	2	2	2	2	2	2	2	2	2	2	2	2	2	2	4	2	3
Prbakohola 2 jalpa	1	Retail Goods Outlets(Groceries/Shops)	16500	17700	Yes	1		1	2	2	2	2	2	2	2	2	2	2	2	2	2	2	2	2	2	1	2	1
Prbakohola 2 jalpa	1	Fitness Centers/Sports Facilities/Recreation Parks	14100	15300	Yes	1		1	2	2	2	2	2	2	2	2	2	2	2	2	2	1	2	1	2	5	2	1
Prbakohola 2 jalpa	1	Place of Worship	12600	13800	Yes	1		1	2	2	2	2	2	2	2	2	2	2	2	2	2	2	2	2	2	5	2	1
Prbakohola 2 jalpa	1	Restaurant/Chamena girha/Khaja ghar	7200	8400	Yes	1		1	2	2	2	2	2	2	2	2	2	1	2	2	2	2	2	2	2	2	2	3
Prbakohola 2 jalpa	1	Fitness Centers/Sports Facilities/Recreation Parks	7800	9000	Yes	1		1	2	2	2	2	2	2	2	2	2	1	2	2	2	2	2	2	2	5	2	1
Prbakohola 2 jalpa	1	Fitness Centers/Sports Facilities/Recreation Parks	9900	10800	Yes	1		1	2	2	2	2	2	2	2	2	2	2	2	2	2	2	2	2	2	5	1	1
Prbakohola 2 jalpa	1	Retail Goods Outlets(Groceries/Shops)	12000	12600	Yes	1		1	2	2	2	2	2	2	2	2	2	2	2	2	2	2	2	2	2	1	2	1
Prbakohola 2 jalpa	1	Restaurant/Chamena girha/Khaja ghar	12600	13800	Yes	1		1	2	2	2	2	2	2	2	2	2	2	2	2	2	2	2	2	2	1	2	1
Prbakohola 2 jalpa	1	Restaurant/Chamena girha/Khaja ghar	14100	15600	Yes	1		1	2	2	2	2	2	2	2	2	2	2	2	2	2	2	2	2	2	1	2	1
Prbakohola 2 jalpa	1	Hotel/Lodge	45900	3600	Yes	1		1	2	2	1	2	2	2	2	2	2	2	2	2	2	1	2	2	2	1	1	1
Prbakohola 2 jalpa	1	Hotel/Lodge	5100	6300	Yes	1		1	1	2	1	2	1	2	1	2	2	2	2	2	2	2	2	1	2	1	1	3
Prbakohola 2 jalpa	1	Public Transport Vehicles and terminals	45300	45900	Yes	1		1	2	2	2	2	2	2	2	2	2	2	1	2	2	2	2	2	2	4	2	1
Prbakohola 2 jalpa	1	Educational Institutes	43200	44400	Yes	1		1	2	2	2	2	2	2	2	2	2	1	2	2	2	2	2	2	2	4	2	1
Prbakohola 2 jalpa	1	Retail Goods Outlets(Groceries/Shops)	3900	4680	Yes	1		1	2	2	1	2	1	2	2	2	2	2	2	2	2	1	2	1	2	1	2	5
Prbakohola 2 jalpa	1	Health Facilities	36000	37800	Yes	1		1	2	2	2	1	2	2	2	2	2	1	2	2	2	1	2	1	2	1	2	1
Prbakohola 2 jalpa	1	Government office building	39600	41400	Yes	1		1	2	2	2	2	2	2	2	2	2	1	2	2	2	1	2	1	2	3	2	1
Prbakohola 2 jalpa	1	Retail Goods Outlets(Groceries/Shops)	19500	20100	Yes	1		1	2	2	2	2	2	2	2	2	2	2	2	2	2	2	2	2	2	1	2	1
Prbakohola 2 jalpa	1	Hotel/Lodge	6900	8400	Yes	1		1	2	2	1	2	1	2	2	2	2	2	2	2	2	2	2	2	2	1	1	5
Prbakohola 2 jalpa	1	Fitness Centers/Sports Facilities/Recreation Parks	4800	6600	Yes	1		1	2	2	2	2	2	2	2	2	2	1	2	2	2	1	2	2	2	3	2	1
Prbakohola 2 jalpa	1	Educational Institutes	46200	4800	Yes	1		1	2	2	2	2	2	2	2	2	2	1	2	2	2	2	2	2	2	4	2	1
Prbakohola 2 jalpa	1	Retail Goods Outlets(Groceries/Shops)	44400	45900	Yes	1		1	2	2	1	2	2	2	2	2	2	2	2	2	2	1	2	2	2	1	1	4
Prbakohola 2 jalpa	1	Retail Goods Outlets(Groceries/Shops)	41100	42300	Yes	1		1	2	2	2	2	2	2	2	2	2	2	2	2	2	2	2	2	2	1	2	5
Prbakohola 2 jalpa	1	Fitness Centers/Sports Facilities/Recreation Parks	42600	44400	Yes	1		1	2	2	2	2	2	2	2	2	2	2	2	2	2	2	2	2	2	5	2	1
Prbakohola 2 jalpa	1	Place of Worship	39600	40800	Yes	1		1	2	2	2	2	2	2	2	2	2	1	2	2	2	2	2	2	2	5	2	1
Prbakohola 2 jalpa	1	Retail Goods Outlets(Groceries/Shops)	16800	18000	Yes	1		1	2	2	2	2	2	2	2	2	2	2	2	2	2	2	2	2	2	1	2	1
Prbakohola 2 jalpa	1	Place of Worship	15900	16500	Yes	1		1	2	2	2	2	2	2	2	2	2	2	2	2	2	2	2	2	2	5	2	1
Prbakohola 2 jalpa	1	Retail Goods Outlets(Groceries/Shops)	14100	15600	Yes	1		1	2	2	2	2	2	2	2	2	2	2	2	2	2	2	2	2	2	1	2	3
Prbakohola 2 jalpa	1	Place of Worship	9300	10200	Yes	1		1	2	2	2	2	2	2	2	2	2	1	2	2	2	2	2	2	2	5	1	3
Prbakohola 2 jalpa	1	Educational Institutes	8100	9000	Yes	1		1	2	2	2	2	2	2	2	2	2	1	2	2	2	2	2	2	2	3	2	1
Prbakohola 2 jalpa		Public Transport Vehicles and terminals	6600	7800	Yes	1		1	2	2	2	2	1	2	2	2	2	2	2	2	2	1	2	2	2	5	1	3
Prbakohola 2 jalpa	3	Educational Institutes	45000	3600	Yes	1		1	2	2	2	2	2	2	2	2	1	1	2	2	2	2	2	2	2	2	2	1
Prbakohola 2 jalpa	2	Place of Worship	28800	30300	Yes	1		1	2	2	2	2	2	2	2	2	2	1	2	2	2	2	2	2	2	3	2	1
